# Supplementary material for: Tead transcription factors differentially regulate cortical development
Source: Sci Rep. 2020 Mar 13;10:4625. doi: 10.1038/s41598-020-61490-5 (PMC7070074; doi:10.1038/s41598-020-61490-5)
Supplement: Supplementary file 1 — RNA-Seq and ISMARA data. [file 41598_2020_61490_MOESM1_ESM.xlsx]

## Sheet: All markers
GAIN OF FUNCTION
Conditions	Marker
		VZ			SVZ/IZ			CP
GFP	28.1982	27.2679	28.8496	54.3243	55.5907	52.2133	17.4775	17.1414	18.9384
Tead1_wt	34.0094	29.8789	36.252	41.6537	43.3378	46.9796	24.337	26.7833	22.1951
Tead2_wt	25.7163	33.2553	38.3534	30.8739	66.5886	60.8434	9.02579	0.156128	0.803213
Tead3_wt	40.2246	37.4485	34.6047	34.0792	34.8132	40.0927	25.699	27.7396	25.3056
Yap1	46.2236	41.4573	39.8104	48.3384	47.2362	51.8957	5.43807	11.3065	8.29384
Wwtr1	30.8772	39.1566	45.3271	58.5965	51.8072	48.5981	10.5263	9.03614	6.07477
Tead1_VP16	53.0612	37.9464	49.4057	39.0671	54.4643	42.5501	7.87172	7.58929	7.68787
Tead2_VP16	24.0407	82.7345	38.2452	26.6759	14.2715	59.955	0.87841	2.99401	1.79978
Tead2_EnR	9.81997	14.6853	18.4327	37.1522	72.2028	71.5232	11.6203	13.1119	10.0442
ApoE	38.5475	30.9463	32.0513	51.1173	55.7545	54.6154	13.2992	10.3352	13.3333
Cyr61	33.9623	33.2795	27.0728	50.7338	49.7577	49.7577	15.304	16.9628	17.7966
Dab2	29.7297	28.5965	26.7273	49.3694	51.7544	52.3636	20.9009	19.6491	20.9091
ApoE; Dab2	38.0515	30.6	39.8176	56.8015	57.8	51.3678	5.14706	11.6	8.81459
Dab2; Cyr61	30.0261	19.7168	34.2146	56.658	60.3486	40.7465	13.3159	19.9346	25.0389
										Total
	Pax6		VZ			SVZ/IZ
GFP		21.0067	27.2679	28.8496	4.22819	4.27215	6.1948		25.2349	31.5401	35.0444
Tead1		34.0095	29.8748	31.3472	3.90028	3.76851	1.94303		37.9097	33.6434	33.2902
Tead2		25.7165	33.2553	37.6506	3.29515	7.88447	9.99011		29.0117	41.1397	47.6407
Tead3		40.2236	37.448	34.6047	4.74874	2.77396	3.65865		44.9723	40.222	38.2634
Yap1		43.8066	41.4573	38.3886	10.574	15.0754	8.05687		54.3807	56.5327	46.4455
Wwtr1		30.8772	39.1566	45.3271	9.12281	12.0482	10.2804		40	51.2048	55.6075
Tead1 VP16		53.0612	37.9464	49.7599	3.207	6.25	3.12502		56.2682	44.1964	52.8849
Tead2 VP16		23.6708	82.7345	38.2456	22.5613	8.58283	56.243		46.2321	91.3174	94.4887
Tead2 EnR		9.81998	14.6858	17.4393	4.74636	6.64359	7.39514		14.5663	21.3294	24.8344
ApoE		38.5475	30.9463	32.0513	3.63128	7.41688	6.92308		42.1788	38.3632	38.9744
Cyr61		33.9623	33.2795	27.0728	5.03145	4.52342	7.1066		38.9937	37.8029	34.1794
Dab2		29.7297	28.5965	26.7273	4.68468	7.89474	8.54545		34.4144	36.4912	35.2727
ApoE; Dab2		34.9265	26	36.7781	16.5441	18	11.8541		51.4706	44	48.6322
Cyr61; Dab2		28.4595	18.3007	31.1042	15.1436	3.48584	5.59876		43.6031	21.7865	36.703
										Total
	Tbr1		SVZ/IZ			CP
GFP		3.74	3.74	3.5	8.55198	8.774	8.7		12.292	12.514	12.2
Tead1		33.2021	34.9657	8.9701	19.0289	15.9843	17.5694		52.231	50.9501	26.5395
Tead2		0	0	0		1.53846	1.59314		0	1.53846	1.59314
Tead3		7.81675	14.1058	8.72486	17.5202	18.136	18.1209		25.337	32.2418	26.8457
Yap1		4.89806	3.72682		5.91849	4.72222	4.9691		10.8165	8.44905	4.9691
Wwtr1		5.25013	2.75236	2.3184	3.44045	5.56431	5.50014		8.69058	8.31667	7.81854
Tead1 VP16		17.6667	31.3333		10.2339	9.87654			27.9006	41.2099	0
Tead2 VP16					4.70452		12.6145		4.70452	0	12.6145
Tead2 EnR		8.19446		0.63857	9.06467		12.3883		17.2591	0	13.0268
ApoE		3.88694	6.18913	6.40026	7.14311	9.44656	15		11.0301	15.6357	21.4003
Cyr61		7.21457	6.66667	4.10959	15.6316	16.1091	15.9817		22.8461	22.7758	20.0913
Dab2		7.66667	3.9604	6.89667	19.1419	16.3518	14.4828		26.8086	20.3122	21.3794
ApoE; Dab2		5.91941	4.8583	4.92264	7.43075	8.23212	4.5007		13.3502	13.0904	9.42335
Cyr61; Dab2		7.67962	6.37037	4.12979	13.3774	17.9259	16.0767		21.057	24.2963	20.2065
																Total				Total (SVZ+IZ)
	Ctip2		VZ			SVZ			IZ			CP
GFP		1.93274	3.66667	0	4.72448	6.18589	4.44224	41.0886	34.8815	32.8519	15.4617	10.3632	16.1157		63.2076	55.0973	53.4099		45.8131	41.0674	37.2942
Tead1		0	3.53982	0	5.74059	10.6195		34.5584	32.8171		20.8958	21.0177			61.1947	67.9941	0		40.299	43.4366	0
Tead2		4.6595	5.41436	9.23345	10.7527	13.1492	13.4146	46.9534	51.6022	32.7526	2.27001	1.43646	1.56794		64.6356	71.6022	56.9686		57.7061	64.7514	46.1672
Tead3		0	0	1.33333	4.69397	5.4878	5.61505	32.4496	28.4553	29.2785	19.5922	19.3089	18.0484		56.7359	53.252	54.2752		37.1436	33.9431	34.8935
Yap1		6.04361	13.187	3.49891	14.7464	16.4838	12.5284	33.4413	36.2643	46.7274	4.75423	5.49459	9.14221		58.9856	71.4297	71.8969		48.1877	52.7481	59.2557
Wwtr1		4.21065	10.0143	6.66667	13.5342	14.5923	30.3333	41.2042	36.4807	38.7414	3.45875	7.15308	4.56707		62.4079	68.2403	80.3085		54.7385	51.073	69.0747
Tead1 VP16		0	0	0	5.77778	8.59409		18.2222	28.1261		8.66667	11.7192			32.6667	48.4394	0
Tead2 VP16		5.54426	0.46729		8.00823	3.03738		19.0965	21.729		3.49076	10.2025			36.1398	35.4361	0
Tead2 EnR		2.48965	0.634276	1.20219	6.95021	11.417	11.2568	50.9337	54.9685	49.5082	22.3031	1.69134	13.9891		82.6767	68.7111	75.9563
ApoE		2.01149	3.10945		10.0575	8.83085		37.069	43.0348		14.9425	9.45274			64.0805	64.4279			47.1264	51.8657	0
Cyr61		1.96309	2.04868	4.3262	11.5476	11.1397	15.1417	43.9964	39.5652	35.2746	10.8545	16.6455	13.4778		68.3616	69.3991	68.2202		55.544	50.7049	50.4163
Dab2		4.88255	8.99683	4.14673	8.49925	6.60829	11.3238	37.4329	42.5166	39.1547	16.0036	17.5958	15.8692		66.8183	75.7175	70.4944		45.9321	49.1249	50.4785
ApoE; Dab2		13.0381	5.40295	4.35652	15.823	17.0619	19.6043	22.4053	31.7542	34.1591	6.83553	7.39336	6.73267		58.102	61.6124	64.8526		38.2283	48.8161	53.7634
Cyr61; Dab2		2.04782	2.5641	6.37636	10.5039	7.94872	25.661	38.6852	37.6923	28.4603	16.6526	19.6154	9.79782		67.8895	67.8205	70.2955		49.1891	45.641	54.1213
	Satb2		SVZ			IZ			CP				Total				Total (SVZ+IZ)
GFP		0.301514	1.39321	2.32558	27.362	25.1261	30.1042	13.1661	16.7843	17.7083		40.8296	43.3036	50.1381		27.6635	26.5193	32.4297
Tead1		11.7103	7.63359		30.54	27.0992		15.7996	15.2672			58.0498	50	0		42.2503	34.7328	0
Tead2		4.01297	11.1828	12.1955	37.5614	35.0538	37.3487	2.88934	1.07527	2.59154		44.4637	47.3118	52.1357		41.5744	46.2366	49.5442
Tead3		7.952	6.97674	9.79165	28.6754	25.5814	27.6092	12.7714	24.6124	13.3231		49.3988	57.1705	50.7239		36.6274	32.5581	37.4009
Yap1		0	0	10.0167	33.22	39.9566	38.5644	17.5737	12.595	5.84307		50.7937	52.5516	54.4242		33.22	39.9566	48.5811
Wwtr1		13.6552	19.3333	20	34.7587	30.8493	40.8602	6.58579	6.58579	7.52688		54.9997	56.7684	68.3871		48.4139	50.1826	60.8602
Tead1 VP16		10.5428	11		18.3746	19		6.02446	7.02			34.9419	37.02	0
Tead2 VP16		16.4921	6.02094	10.4508	15.7068	18.8482	19.2623	4.97382	7.06806	3.89344		37.1728	31.9372	33.6066
Tead2 EnR		11.0467	15.9363	17.8185	47.5298	45.6839	44.0008	11.192	6.77291	2.00004		69.7685	68.3931	63.8193
ApoE		0	0.301514	8.4375	19.832	37.899	31.9043	5.88236	6.78193	10.992		25.7143	44.9825	51.3338		19.832	38.2006	40.3418
Cyr61		0	0	0	31.1142	31.9197	36.7633	14.5278	15.1786	8.89111		45.642	47.0983	45.6544		31.1142	31.9197	36.7633
Dab2		0	0	0	36.0524	33.3333	35.8712	10.4733	9.15751	13.9824		46.5257	42.4908	49.8536		36.0524	33.3333	35.8712
ApoE; Dab2		0.462963	3.12139	9.24513	40	37.2882	42.5926	6.8287	6.93642	8.16641		47.2917	47.346	60.0041		40.463	40.4096	51.8377
Cyr61; Dab2		1.60296	4.17091	1.97239	37.238	35.7071	35.4043	17.5092	15.2594	18.5404		56.3502	55.1374	55.9172		38.841	39.878	37.3767
LOSS OF FUNCTION
		VZ			SVZ/IZ			CP
GFP control	21.0067	27.2679	38.2747	40.4698	55.5907	48.0737	13.0201	17.1414	13.6516
Tead1_DN	34.1463	30.1535	35.7934	45.2033	46.0526	32.8413	20.6504	23.7939	31.3653
Tead1_DN_new	38.54	36.3809	40.8424	56.1663	61.3378	55.0897	5.3084	2.28479	4.07056
Tead2_DN	33.9298	30.8203	32.3333	38.3942	36.6395	40.3333	27.6796	32.5445	27.3333
Tead3_DN	41.4069	37.668	30.7054	48.7508	55.6416	59.3361	9.8439	6.69229	9.95851
	Pax6 positive		VZ			SVZ/IZ				Pax6 total
GFP control		21.0067	27.2679		4.22819	4.27215			25.2349	31.5401
Tead1_DN		33.4959	30.1535	35.7934	9.26829	12.5	8.11808		42.7642	42.6535	43.9114
Tead1_DN_new		33.9287	30.8191	32.3333	5.53573	6.25003	9		39.4644	37.0691	41.3333
Tead2_DN		38.5275	36.3797	40.8414	6.67811	8.26013	10.3121		45.2056	44.6399	51.1535
Tead3_DN		41.4069	37.6674	30.7054	4.21882	6.11856	4.84094		45.6257	43.7859	35.5463
	Tbr1 positive		SVZ/IZ			CP				Tbr1 total
GFP control		3.74	3.74	3.5	8.55198	8.774	8.7		12.292	12.514	12.2
Tead1_DN		1.75439	0.573744	2.21131	23.5867	19.5335	29.9754		25.3411	20.1073	32.1867
Tead1_DN_new		4.66021	1.2766	3.68324	1.94182	2.12766	2.57827		6.60204	3.40426	6.26151
Tead2_DN		0.93604	0	2.17391	23.2449	19.7101	24.3612		24.181	19.7101	26.5351
Tead3_DN		8.58896	7.39909	9.61064	5.31697	5.60537	4.67545		13.9059	13.0045	14.2861
	Ctip2 positive
		VZ			SVZ			IZ			CP				Ctip2 total				Total (SVZ+IZ)
GFP control	1.93274	3.66667	0	4.72448	6.18589	4.44224	41.0886	34.8815	32.8519	15.4617	10.3632	16.1157		63.2076	55.0973	53.4099		45.8131	41.0674	37.2942
Tead1_DN	0	1.64609	3.66667	1.88383	5.55556	4.7619	26.4	30	30.5322	23.04	24.7619	19.7479		51.3239	61.9636	53.4099		28.2839	35.5556	35.2941
Tead1_DN_new	2.24891	4.63458	3.45423	7.94615	24.7772	13.9896	37.3319	38.3244	40.9326	3.89811	0.891266	2.9361		51.4251	68.6275	58.7087		45.278	63.1016	54.9223
Tead2_DN	0	1.64609	1.34804	1.88383	9.46502	4.28922	29.0428	28.1207	26.4706	21.3504	19.0672	21.8137		52.2771	58.299	61.3126		30.9267	37.5857	30.7598
Tead3_DN	2.78424	4.66392	1.08501	18.5614	12.8944	4.18189	32.0185	47.8738	35.8053	2.5522	4.8011	8.31826		55.9164	70.2332	53.9216		50.5799	60.7682	39.9872
	Satb2 positive
		SVZ			IZ			CP				Satb2 total				Total (SVZ+IZ)
GFP control	0.301514	1.39321	2.32558	27.362	25.1261	30.1042	13.1661	16.7843	17.7083		40.8296	43.3036	50.1381		27.6635	26.5193	32.4297
Tead1_DN	0	0	0	18.8341	20.4838	17.9422	10.6129	14.845	16.8209		29.4469	35.3288	34.7631		18.8341	20.4838	17.9422
Tead1_DN_new	12.4324	10.8878	9.23561	35.3153	40.871	38.6741	0.900901	1.00503	5.63041		48.6486	52.7638	53.5401		47.7477	51.7588	47.9097
Tead2_DN	0	0	0	17.3789	23.8472	24.7549	18.5185	17.3913	14.3382		35.8974	41.2385	39.0931		17.3789	23.8472	24.7549
Tead3_DN	1.0772	4.56282	0.362766	33.3944	30.6089	43.0473	4.66803	4.37263	7.61791		39.1396	39.5444	51.0279		34.4716	35.1718	43.41

## Sheet: RNA seq_TPM values
GeneID	E105_NSC_TM_1	E105_NSC_TM_2	E105_NSC_TM_3	E115_NSC_TM_1	E115_NSC_TM_2	E115_NSC_TM_4	E125_NSC_TM_1	E125_NSC_TM_2	E125_NSC_TM_3	E135_NSC_TM_1	E135_NSC_TM_2	E135_NSC_TM_3	E135_NSC_TM_4	E145_NSC_TM_2	E145_NSC_TM_3	E145_NSC_TM_4	E155_NSC_TM_1	E155_NSC_TM_2	E155_NSC_TM_3	E155_NSC_TM_4	E165_NSC_TM_1	E165_NSC_TM_2	E165_NSC_TM_3	E165_NSC_TM_4	E175_NSC_TM_1	E175_NSC_TM_2	E175_NSC_TM_3	E185_NSC_TM_1	E185_NSC_TM_2	E185_NSC_TM_3	PN_NSC_TM_1	PN_NSC_TM_2	PN_NSC_TM_3	E125_BP_TM_1	E125_BP_TM_2	E125_BP_TM_3	E135_BP_TM_1	E135_BP_TM_2	E135_BP_TM_3	E145_BP_TM_1	E145_BP_TM_3	E145_BP_TM_4	E155_BP_TM_1	E155_BP_TM_2	E155_BP_TM_3	E155_BP_TM_4	E165_BP_TM_1	E165_BP_TM_2	E165_BP_TM_3
ENSMUSG00000053110.7|Yap1	123.47	128.99	129.3	88.329	70.294	64.331	38.116	38.44	27.942	58.322	49.109	56.344	64.111	38.131	35.714	18.967	17.109	22.544	26.452	15.793	11.172	8.2785	9.5098	19.209	39.387	44.481	46.673	41.914	44.523	36.515	42.154	39.621	39.807	2.6959	2.9883	4.8904	3.2962	3.7543	4.2737	4.4175	3.8419	4.2039	3.6003	3.2212	4.0531	3.4244	3.9611	3.695	4.7449
ENSMUSG00000027803.8|Wwtr1	14.937	14.498	22.433	16.953	16.051	14.754	16.887	15.53	13.275	25.196	19.79	24.804	26.72	27.008	26.876	14.78	16.25	21.048	22.119	14.551	11.117	10.331	10.245	23.269	38.448	38.222	41.26	47.257	45.17	39.957	52.871	54.407	54.172	1.6132	1.9118	1.664	1.9319	2.0482	2.4894	3.024	2.569	2.345	3.9568	4.0578	4.4247	4.0475	5.0741	3.855	5.2092
ENSMUSG00000055320.10|Tead1	19.633	24.229	30.119	37.434	38.346	32.068	22.245	19.839	10.514	34.734	40.983	40.236	45.036	27.434	41.278	27.96	29.287	27.413	33.771	21.452	50.645	46.158	61.464	54.839	100.2	75.682	93.66	114.18	97.854	72.434	71.905	67.644	68.491	19.464	19.112	23.788	12.984	23.367	14.076	14.645	14.671	13.803	32.923	35.087	35.608	33.543	44.013	43.053	44.758
ENSMUSG00000030796.9|Tead2	426.46	416.78	406.31	428.13	402.17	507.58	347.51	382.78	312.13	358.27	381.04	386.64	369.65	376.94	346.17	250.3	127.98	175	195.96	136.25	143.01	137.28	137.91	244.63	246.78	318.67	287.27	302.33	312.18	306.3	197.92	215.75	206.79	137.96	164.53	167.89	99.982	126.65	134.18	134.19	119.53	127.22	150.8	130.12	136.32	139.97	184.59	163.35	165.81
ENSMUSG00000002249.11|Tead3	14.699	14.723	14.563	15.55	13.777	12.136	14.444	14.813	12.645	16.035	13.093	15.506	15.879	18.132	17.927	15.132	8.5783	13.686	10.739	9.0331	12.61	15.893	15.882	24.362	18.828	15.83	18.02	10.028	18.323	15.918	24.034	21.09	22.245	8.0803	5.5091	8.3672	4.3821	6.1117	5.6691	7.7606	5.6354	4.9225	11.974	8.6195	9.5763	7.7279	13.199	9.5485	11.034
ENSMUSG00000030353.9|Tead4	1.3229	0.99408	0.86581	0.89149	0.41175	0.80594	0.88576	0.25682	0.29235	0.79807	0.54492	0.72814	0.64818	0.30759	0.61743	0.32977	0.35147	0.25787	0.053553	0.093002	0.14173	0.11768	0.11984	0.12604	0.33223	0.38095	0.43988	0.12962	0.11424	0.059832	0.10696	0.48853	0.056721	0.63675	0.68538	0.52516	0	0.45935	0.63534	0.29009	0.17914	0.42636	0.19607	0.18374	0.19038	0.15376	0.047627	0.48099	0.153
ENSMUSG00000070047.6|Fat1	48.874	51.013	58.177	46.483	41.826	36.275	15.356	15.563	7.2197	30.938	41.286	48.995	51.827	18.904	23.301	16.203	12.178	11.094	17.891	10.113	24.958	25.616	34.652	24.993	46.837	48.602	56.399	46.056	49.091	30.366	59.054	47.569	48.277	13.529	15.583	20.364	5.5056	12.712	11.778	11.082	9.9274	8.6889	10.212	11.685	10.968	11.636	14.762	13.679	13.119
ENSMUSG00000074505.4|Fat3	1.7444	2.7721	3.2287	5.7173	9.1011	6.0424	9.5313	7.2632	3.1966	11.5	10.404	11.234	12.991	9.9094	17.031	20.049	19.551	14.73	10.802	12.094	9.2212	10.427	12.804	6.5786	9.2976	4.794	5.8971	5.7423	4.8986	2.5894	5.7066	5.4117	4.9714	20.934	16.61	21.515	10.81	27.292	18.349	22.531	22.098	21.329	17.405	21.58	18.135	20.436	12.903	22.685	18.699
ENSMUSG00000046743.6|Fat4	10.209	11.892	17.57	18.639	17.824	15.021	14.609	10.868	5.0618	21.083	23.726	23.447	27.626	16.753	26.259	34.402	42.308	31.596	29.305	32.127	32.443	33.664	45.666	18.417	28.339	23.938	24.773	17.78	20.415	10.66	20.374	15.94	16.792	12.831	12.327	17.71	15.413	52.521	40.906	52.143	51.101	48.055	28.153	36.417	32.003	35.279	19.752	31.438	29.17
ENSMUSG00000035403.8|Crb2	45.168	46.008	44.644	35.884	30.801	27.88	14.27	14.659	9.2211	21.982	21.297	24.762	23.537	16.016	15.692	8.6255	5.5616	8.4269	9.1989	5.014	2.8673	3.2976	3.525	7.5493	13.781	20.929	16.89	9.6169	12.26	9.6162	13.586	13.098	14.269	1.8911	1.8702	1.9737	1.2464	1.5256	1.6022	2.4488	1.4729	1.8516	1.3569	1.2688	1.6914	1.3913	1.9629	1.6762	2.4313
ENSMUSG00000036862.8|Dchs1	32.179	27.134	30.002	56.698	74.476	67.907	62.839	59.264	30.908	65.686	123.88	124.45	115.24	74.547	100.72	112.09	109.01	88.745	97.405	88.271	115.1	131.77	160.76	104.37	113.67	101.91	90.603	65.935	66.69	45.821	60.27	54.411	53.002	102.51	100.84	120.6	47.053	111.24	113.4	136.66	121.03	134.18	140.59	145.65	149.39	147.77	138.64	158.97	158.77
ENSMUSG00000005087.11|Cd44	2.4693	2.4726	2.0986	1.5319	1.358	0.89293	0.30357	0.42981	0.22855	0.83221	0.68086	0.53908	0.69512	0.25112	0.44988	0.32953	0.98001	0.5997	1.195	0.3928	2.532	1.3361	1.4132	1.5653	4.8565	5.3983	6.8981	6.4777	8.2638	5.3082	15.47	12.59	13.324	0.13617	0.084932	0.059386	0	0.089607	0.080873	0.22701	0.24897	0.28055	0.36922	0.25996	0.43703	0.24531	0.25374	0.45108	0.27095
ENSMUSG00000018209.9|Stk4	34.991	39.643	46.919	37.882	37.897	33.495	27.066	28.934	17.036	35.282	42.658	42.947	43.681	31.043	37.386	33.331	40.481	34.53	36.47	37.141	35.999	38.039	39.2	35.062	42.384	41.115	43.388	40.825	35.289	35.841	30.352	31.798	28.287	35.837	35.109	39.749	28.334	38.713	36.067	34.832	33.982	30.979	35.284	41.447	40.984	40.726	40.237	42.291	43.619
ENSMUSG00000022329.8|Stk3	5.8516	7.3714	10.838	12.864	12.54	10.788	17.53	14.257	14.853	18.655	11.049	12.597	13.545	22.634	25.145	18.203	14.192	19.552	18.464	14.751	18.131	18.156	18.789	23.691	29.811	17.176	21.302	31.218	28.306	27.813	24.681	23.211	23.032	12.524	12.55	15.191	19.904	19.345	14.854	12.111	11.171	9.2051	19.774	23.418	21.278	19.058	26.411	23.678	25.12
ENSMUSG00000040021.6|Lats1	7.1178	7.9796	9.8243	18.602	23.047	16.967	20.516	21.944	14.284	28.743	24.07	24.49	27.333	27.851	32.811	30.496	34.504	31.919	29.405	25.806	39.5	41.648	48.057	40.486	45.443	29.436	36.491	45.269	42.979	36.977	39.061	35.845	30.369	36.811	31.823	39.242	29.643	37.596	23.15	21.501	21.906	19.168	37.063	39.875	35.246	39.254	32.617	42.417	41.416
ENSMUSG00000021959.9|Lats2	10.404	11.253	12.363	9.7355	10.469	10.42	8.0193	8.7349	4.9204	10.815	14.503	14.496	13.829	9.2126	10.66	9.8257	11.687	12.182	10.539	9.9543	8.9907	8.8011	8.5981	8.8123	15.539	14.903	14.945	17.491	15.302	14.25	15.31	18.219	16.23	9.7525	10.98	10.721	7.6788	10.888	9.3159	9.2269	10.085	8.5942	9.3988	9.1497	9.8175	9.7223	9.5837	10.011	9.5594
ENSMUSG00000021067.7|Sav1	42.416	44.898	51.989	40.794	38.349	36.585	30.532	33.63	27.777	45.483	40.114	41.757	44.042	32.513	35.013	31.448	43.069	40.929	38.156	40.489	29.217	31.084	32.242	34.039	45.144	43.502	47.261	47.481	47.698	49.746	42.911	46.074	40.696	29.497	26.294	28.05	29.477	28.08	22.056	25.668	26.653	22.502	26.807	29.994	27.869	31.291	29.097	26.659	27.176
ENSMUSG00000043131.8|Mob1a	43.17	54.922	69.162	44.996	42.31	39.092	33.427	38.39	23.58	53.125	52.778	56.021	55.77	40.291	46.813	36.082	34.621	36.898	44.636	29.771	38.901	35.025	36.469	46.631	65.326	63.084	67.256	80.288	75.164	65.138	54.554	51.605	49.655	29.124	30.005	31.36	24.669	29.461	25.365	24.684	26.728	21.384	33.839	34.66	34.981	32.989	38.438	39.038	41.225
ENSMUSG00000006262.9|Mob1b	7.6929	9.2738	10.837	18.075	20.41	16.228	22.841	26.211	17.218	32.185	22.539	20.981	25.688	26.483	34.292	27.283	28.959	26.726	27.84	23.374	33.326	35.972	36.958	32.281	35.719	23.956	28.496	46.644	41.231	39.575	38.932	36.361	34.239	31.491	27.785	35.022	26.799	35.227	23.19	21.187	19.369	16.713	30.214	35.883	31.503	35.434	23.965	35.743	34.086
ENSMUSG00000018849.6|Wwc1	25.63	28.368	28.644	31.763	28.096	25.077	55.593	43.551	35.286	47.138	59.423	67.598	62.218	78.803	89.618	102.9	81.516	100.19	88.147	78.578	70.967	92.349	92.446	75.788	84.586	68.508	67.797	55.537	61.134	48.529	71.909	59.19	64.591	37.749	39.64	52.889	51.844	91.861	89.526	109.21	104.46	96.433	125.71	131.17	125.15	133.75	83.738	124.34	124.46
ENSMUSG00000031563.7|Wwc2	12.588	13.063	15.091	11.908	11.117	9.6707	4.841	5.8901	3.5538	7.6909	7.346	8.4362	8.325	5.8049	4.7043	4.7401	6.0964	6.1011	6.2216	5.4156	4.6855	5.1887	5.9089	4.7177	7.8045	9.3488	10.683	12.33	11.336	9.7725	14.948	11.517	12.925	9.8171	9.5148	9.6769	2.8094	4.131	3.9232	3.2789	3.441	2.6351	2.807	2.7444	3.2237	2.7578	1.2839	2.366	2.1219
ENSMUSG00000009073.10|Nf2	97.344	100.12	93.213	109.27	122.94	111.57	114.95	125.2	65.394	112.68	148.72	139.13	140.93	126.91	160.88	173.13	156.24	146.74	141.3	145.4	145.88	169.92	174.59	142.69	149.04	137.96	132.93	118.63	113.8	106.3	105.94	92.775	103.27	154.78	163.86	168.76	87.474	185.64	174.93	190.58	180.75	203.04	153.35	166.13	161.56	165.83	151.46	171.46	170.4
ENSMUSG00000020849.7|Ywhae	1650.4	1839.2	1914.1	1671.3	1671.9	1574.9	1551.5	1642.2	1372.7	1931	1937.2	1902.4	1962.9	1584.4	1550.9	1627.4	1881.9	1758.8	1906.4	1959.9	1518.2	1670.1	1632.3	1481.2	1706.8	1682.5	1839.9	1737.2	1786.2	1797.9	1547.2	1599.1	1618.7	1953.3	1978.9	2037.3	1888.5	2042.2	1967.9	1861.6	1914.5	1744.3	1550.7	1672.9	1619.9	1657.9	1572.2	1583.4	1634
ENSMUSG00000026361.7|Cdc73	7.7125	7.9849	11.906	12.53	12.729	10.114	13.018	14.716	10.336	16.325	11.13	10.462	12.658	14.567	16.528	13.491	13.495	12.552	12.762	10.485	15.462	14.876	16.203	16.17	15.564	12.016	15.358	22.421	20.786	19.294	16.126	15.218	15.129	12.974	10.37	13.209	12.212	11.847	9.0975	7.3655	7.4209	6.2558	12.467	12.813	12.684	13.069	13.272	14.327	12.626
ENSMUSG00000006932.10|Ctnnb1	1117.6	1204.4	1189.8	1168.9	1219.1	1068.6	810.62	859.13	645.76	1046.8	1344.2	1415.3	1299.8	1093.2	1221.5	1058.6	1081.1	1153.4	1236	1037.6	906.37	962.5	970	1132.8	1333	1345.6	1349.4	1153.8	1146.5	1096.8	958	1107.1	1018.3	780.75	811.83	845.7	788.23	932.01	887.46	1108.9	1077.5	1101.4	1242.1	1220.5	1238.4	1275.1	1264.9	1264.4	1308.8
ENSMUSG00000037815.6|Ctnna1	200.69	222.45	221.64	175.61	160.43	147.77	92.972	100.43	75.056	125.67	146.88	153.19	151.44	119.98	115.72	80.546	66.435	78.193	99.302	68.821	74.077	67.562	67.337	104.28	156.94	171.97	175.88	152.85	153.31	141.71	147.25	145.97	149.52	52.398	57.656	56.868	44.684	54.246	46.974	50.706	48.037	45.378	61.145	59.472	64.747	69.65	89.732	71.436	72.692
ENSMUSG00000041688.10|Amot	21.587	23.444	26.519	25.911	26.546	30.507	14.662	23.215	9.5102	27.218	39.778	32.12	36.267	18.173	22.136	22.84	23.14	16.913	22.839	16.569	25.402	25.044	27.745	24.976	47.441	41.376	46.303	28.214	33.309	24.311	41.63	37.948	39.521	42.112	43.106	55.843	20.742	33.413	44.486	26.625	28.35	22.923	23.022	28.761	23.852	26.333	32.539	29.012	28.866
ENSMUSG00000002985.9|Apoe	47.82	40.094	38.231	22.03	17.885	27.863	23.104	28.553	27.516	18.054	16.068	16.538	17.791	27.345	29.503	22.271	27.533	23.218	51.297	27.532	148.07	62.967	92.307	131.81	364.62	599.37	590.94	792.57	853.76	807.61	2351.9	2151.6	2250.8	9.9039	8.2544	10.607	8.2554	7.5753	6.667	11	13.42	13.547	26.21	15.365	21.128	17.296	25.532	20.405	23.491
ENSMUSG00000028195.3|Cyr61	100.18	80.103	91.737	67.814	58.707	34.061	34.226	20.227	21.01	35.45	32.316	38.355	36.542	59.015	34.097	17.396	16.193	32.564	34.728	19.423	21.84	14.599	17.94	38.98	41.375	54.414	66.792	85.625	79.932	82.385	135.69	115.78	102.36	0.77292	0.51947	0.57407	0.27475	0.52298	0.70792	1.5583	1.1106	1.8455	2.4516	1.7715	1.7903	1.4306	0.49328	1.1411	1.159
ENSMUSG00000022150.10|Dab2	10.847	9.7934	8.7631	3.7062	3.9976	8.3098	1.534	0.96335	0.73818	1.3866	1.7562	1.8614	1.7754	1.9721	3.0843	1.9041	1.4381	1.2143	2.2715	0.80617	1.8506	0.89896	1.8235	2.1851	6.4671	5.603	6.9611	7.7897	9.0007	6.2826	22.179	19.612	17.474	0.47002	0.29878	0.40196	0.95801	0.81389	0.68208	0.46377	0.59539	0.63726	1.5906	1.6375	1.3256	0.42648	0.28036	1.0585	0.19873
ENSMUSG00000019997.5|Ctgf	19.719	14.823	14.114	11.112	9.2495	6.4636	2.5143	1.5518	2.0692	1.9686	2.2862	2.3335	2.1565	3.7083	2.9236	1.0226	1.541	2.3903	4.6323	1.9811	2.5461	2.9075	4.0193	5.8358	13.24	17.051	14.644	17.201	19.905	18.6	5.552	7.365	4.5102	0.24059	0	0.095484	0.22822	0.14475	0.32652	0.59611	0.61957	0.06672	0.80177	0.4242	0.84728	0.66986	0.1669	0.072985	0.3498
ENSMUSG00000049521.1|Cdc42ep1	4.2719	3.3735	1.9955	0.81391	0.5069	2.1048	0.24793	0.5217	0.12583	0.3751	0.61194	0.43556	0.23557	0.41003	1.0035	0.50464	0.32715	1.5464	3.4521	1.2051	6.2289	3.85	4.3758	8.0472	17.223	17.403	17.09	15.501	22.929	18.109	40.727	41.479	39.377	0.23119	0.051749	0	0.10951	0	0.12554	0.15538	0.29537	0.38405	0.25508	0.60564	0.26775	0.2537	0.47227	0.35015	0.58849
ENSMUSG00000021848.9|Otx2	96.413	113.13	115.95	64.603	60.777	49.706	10.663	23.232	8.5098	20.758	15.064	8.8424	7.0372	1.67	2.6523	1.2783	4.3862	3.0518	3.0953	2.399	0.72748	0.34162	1.004	0.41823	5.711	19.283	13.474	9.0639	7.2543	12.804	9.9076	9.5817	15.518	7.8942	8.9503	9.291	3.873	1.1981	1.1774	1.0629	0.96284	1.4867	1.8422	2.0515	2.3857	1.2682	1.6069	1.9026	1.6723
ENSMUSG00000018217.6|Pmp22	4.7809	4.0803	2.9445	3.3706	3.3372	4.6296	3.0017	2.4823	2.4691	4.2604	2.6359	4.0819	4.187	4.611	6.3506	3.9211	6.0181	8.9461	21.83	9.2328	20.841	11.898	15.826	32	64.777	61.881	80.186	98.455	105.41	93.698	111.06	115.84	111.44	4.451	3.9003	4.2667	1.882	0.51096	0.94432	0.4718	0.76538	0.91976	1.3413	0.49426	1.5301	0.35621	0.63476	0.68606	1.6505
ENSMUSG00000020282.12|Rhbdf1	10.783	9.7056	8.8214	6.2599	6.5118	6.9025	4.5868	4.8881	5.1987	4.7175	5.413	4.5146	6.0248	6.2209	8.0298	6.6493	4.0722	11.666	13.178	8.6464	20.547	20.163	23.235	40.604	44.113	40.081	50.009	51.261	65.137	48.286	107.09	87.502	86.121	2.9751	2.7115	1.9008	0.75682	1.4661	2.1541	2.7166	2.7685	2.9928	4.4157	2.265	3.4263	2.0789	8.1995	5.5048	5.3618
ENSMUSG00000018593.6|Sparc	170.09	170.57	151.34	137.47	129.42	161.62	52.878	58.861	41.717	78.749	65.013	64.454	73.42	53.695	72.997	41.159	34.998	44.976	64.723	39.163	48.408	33.088	38.584	66.685	203	267.15	257.51	210.15	215.94	156.88	372.98	349.19	373.63	5.3711	3.672	3.9544	3.8811	3.3353	5.8109	13.3	8.5564	15.142	24.627	15.21	17.929	11.627	7.1747	6.9713	11.406
ENSMUSG00000039830.8|Olig2	23.538	34.473	39.674	42.874	50.61	39.495	2.8815	9.4851	2.001	17.528	36.633	9.882	11.273	2.6052	4.4114	7.0077	11.002	3.4196	11.449	9.6079	57.385	28.65	48.97	59.949	113.89	117.49	131.99	160.57	173.38	155.9	320.36	345.56	300.71	2.01	2.0533	2.198	0.68604	0.5076	0.39272	0.54027	0.67783	0.53425	0.62084	0.31591	0.55865	0.52899	0.73902	0.87653	0.35066
ENSMUSG00000062210.7|Tnfaip8	38.062	39.458	46.635	28.522	26.501	28.903	22.407	19.888	21.604	24.76	14.872	17.45	22.206	12.725	15.691	8.6936	6.5181	9.1909	10.856	6.8881	7.7325	5.6796	7.0754	13.011	25.378	23.892	27.275	44.595	48.235	37.154	53.274	52.646	56.647	24.601	24.827	22.404	11.524	9.7223	10.292	5.102	3.9617	3.1323	3.997	3.0913	3.4955	3.3857	5.7421	4.0663	3.7726
ENSMUSG00000027253.9|Lrp4	23.345	23.765	24.592	24.035	19.429	15.288	14.344	13.187	6.7117	22.439	20.979	24.573	29.499	16.331	18.251	10.995	8.6108	10.074	15.372	7.7765	12.671	9.7962	12.218	21.593	37.529	33.881	40.991	41.367	45.591	28.159	59.486	50.519	48.555	1.4892	1.713	1.8643	1.6845	2.2826	2.3559	3.1281	2.5076	2.952	2.1046	2.3158	2.1919	2.6121	2.2343	1.8517	2.1219
[truncated: 21 more columns]

## Sheet: ISMARA_Tead targets
Promoter	Score	RefSeq	Gene Symbol	Gene Name
chr7_-_20284370	34.096		Apoe	apolipoprotein E
chr8_-_49075884	26.423	NM_133791	Wwc2	WW, C2 and coiled-coil domain containing 2
chr10_+_24315247	24.27	NM_010217	Ctgf	connective tissue growth factor
chr15_+_6336747	22.745	NM_001037905	Dab2	disabled homolog 2 (Drosophila)
		NM_001102400
		NM_023118
chr15_+_78673024	20.682	NM_027219	Cdc42ep1	CDC42 effector protein (Rho GTPase binding) 1
chr14_-_49282546	20.502	NM_144841	Otx2	orthodenticle homolog 2 (Drosophila)
chr11_+_62944973	19.295	NM_008885	Pmp22	peripheral myelin protein 22
chr11_-_32122259	18.147	NM_010117	Rhbdf1	rhomboid family 1 (Drosophila)
chr3_-_145312928	17.005	NM_010516	Cyr61	cysteine rich protein 61
chr11_-_55233339	15.485		Sparc	secreted acidic cysteine rich glycoprotein
chr11_-_55233366	15.457		Sparc	secreted acidic cysteine rich glycoprotein
chr16_+_91225794	15.297	NM_016967	Olig2	oligodendrocyte transcription factor 2
chr8_-_108489925	14.383	NM_009195	Slc12a4	solute carrier family 12, member 4
chr11_-_32122236	14.318		Rhbdf1	rhomboid family 1 (Drosophila)
chr18_+_50212935	14.224	NM_134131	Tnfaip8	tumor necrosis factor, alpha-induced protein 8
chr2_+_91297678	14.018	NM_001145857	Lrp4	low density lipoprotein receptor-related protein 4
		NM_172668
chr10_-_86956393	12.593	NM_008553	Ascl1	achaete-scute complex homolog 1 (Drosophila)
chr2_+_156601175	12.579	NM_172118	Myl9	myosin, light polypeptide 9, regulatory
chr6_-_37391993	11.467	NM_178661	Creb3l2	cAMP responsive element binding protein 3-like 2
chr11_-_55233354	11.371		Sparc	secreted acidic cysteine rich glycoprotein
chr2_+_156601150	11.191		Myl9	myosin, light polypeptide 9, regulatory
chr11_-_55233581	11.005	NM_009242	Sparc	secreted acidic cysteine rich glycoprotein
chr6_+_90424727	10.813		Klf15	Kruppel-like factor 15
chr9_+_37175190	10.403	NM_175189	Hepacam	hepatocyte cell adhesion molecule
chr11_+_61890494	10.374	NM_001029936	Specc1	sperm antigen with calponin homology and coiled-coil domains 1
chr9_+_69301471	10.371	NM_007585	Anxa2	annexin A2
chr2_-_164683125	10.298	NM_011125	Pltp	phospholipid transfer protein
chr17_+_47730384	9.788	NM_007632	Ccnd3	cyclin D3
chr18_+_23573977	9.591		Dtna	dystrobrevin alpha
chr1_+_74438416	9.569		Ctdsp1	CTD (carboxy-terminal domain, RNA polymerase II, polypeptide A) small phosphatase 1
chr2_+_51893618	9.407	NM_009398	Tnfaip6	tumor necrosis factor alpha induced protein 6
chr1_+_74438182	9.304	NM_153088	Ctdsp1	CTD (carboxy-terminal domain, RNA polymerase II, polypeptide A) small phosphatase 1
chr5_-_77380189	9.125		Ppat	phosphoribosyl pyrophosphate amidotransferase
chr11_-_109472695	9.082	NM_145940	Wipi1	WD repeat domain, phosphoinositide interacting 1
chr7_-_20283542	8.967		Apoe	apolipoprotein E
chr13_+_113254277	8.778	NM_010560	Il6st	interleukin 6 signal transducer
chrX_+_98449866	8.599	NM_018789	Foxo4	forkhead box O4
chr15_-_50721552	8.33	NM_032000	Trps1	trichorhinophalangeal syndrome I (human)
chr10_+_93103715	8.316	NM_021320	Ntn4	netrin 4
chr8_+_23868194	8.294	NM_008872	Plat	plasminogen activator, tissue
chr18_+_23573908	8.22	NM_010087	Dtna	dystrobrevin alpha
		NM_207650
chr10_-_86955909	8.175		Ascl1	achaete-scute complex homolog 1 (Drosophila)
chr9_-_79566271	8.159	NM_007730	Col12a1	collagen, type XII, alpha 1
chr5_+_77380332	7.876	NM_025939	Paics	phosphoribosylaminoimidazole carboxylase, phosphoribosylaminoribosylaminoimidazole, succinocarboxamide synthetase
chr10_+_93103936	7.768		Ntn4	netrin 4
chr8_+_14911653	7.656	NM_001037736	Arhgef10	Rho guanine nucleotide exchange factor (GEF) 10
		NM_172751
chrX_+_137909951	7.6	NM_001163155	Col4a5	collagen, type IV, alpha 5
		NM_007736
chr7_-_104566013	7.55	NM_009381	Thrsp	thyroid hormone responsive SPOT14 homolog (Rattus)
chr9_-_66896961	7.536		Tpm1	tropomyosin 1, alpha
chr8_+_74676812	7.448
chr9_-_66897015	7.447	NM_001164248	Tpm1	tropomyosin 1, alpha
		NM_001164249
		NM_001164250
		NM_001164251
		NM_001164255
		NM_024427
chr1_+_74438139	7.433		Ctdsp1	CTD (carboxy-terminal domain, RNA polymerase II, polypeptide A) small phosphatase 1
chr6_+_146837012	7.113	NM_001170433	Ppfibp1	PTPRF interacting protein, binding protein 1 (liprin beta 1)
		NM_026221
chr8_+_59990639	7.071	NM_008252	Hmgb2	high mobility group box 2
chr2_-_26314921	7.065		Notch1	Notch gene homolog 1 (Drosophila)
chr2_-_25325248	7.052	NM_008963	Ptgds	prostaglandin D2 synthase (brain)
chr5_-_77380226	6.956		Ppat	phosphoribosyl pyrophosphate amidotransferase
chr4_-_133574655	6.92	NM_145833	Lin28a	lin-28 homolog A (C. elegans)
chr11_-_72951771	6.861	NM_010353	Gsg2	germ cell-specific gene 2
chr2_-_25324650	6.728		Ptgds	prostaglandin D2 synthase (brain)
chr2_-_25325196	6.633		Ptgds	prostaglandin D2 synthase (brain)
chr10_+_126415772	6.389	NM_001113470	Ctdsp2	CTD (carboxy-terminal domain, RNA polymerase II, polypeptide A) small phosphatase 2
chr9_-_8004559	6.277	NM_001171147	Yap1	yes-associated protein 1
		NM_009534
chr2_-_90420626	6.251	NM_008982	Ptprj	protein tyrosine phosphatase, receptor type, J
chr8_+_131248283	6.219		Itgb1	integrin beta 1 (fibronectin receptor beta)
chrX_-_73120485	6.157	NM_001166453	Pls3	plastin 3 (T-isoform)
chr3_-_141645214	6.012	NM_007560	Bmpr1b	bone morphogenetic protein receptor, type 1B
chr6_-_128093543	5.955	NM_175414	Tspan9	tetraspanin 9
chr11_-_8911119	5.923	NM_008316	Hus1	Hus1 homolog (S. pombe)
chr11_+_100437204	5.821	NM_001146318	Cnp	2',3'-cyclic nucleotide 3' phosphodiesterase
chr4_+_88783273	5.674	NM_024433	Mtap	methylthioadenosine phosphorylase
chr7_-_110991602	5.669	NM_008219	Hbb-bh1	hemoglobin Z, beta-like embryonic chain
chr6_+_17256383	5.393		Cav1	caveolin 1, caveolae protein
chr11_+_70514004	5.317	NM_153103	Kif1c	kinesin family member 1C
chr10_+_79457716	5.237		Cnn2	calponin 2
chr1_-_174128558	5.225		Pea15a	phosphoprotein enriched in astrocytes 15A
chr16_+_77013880	5.185	NM_013918	Usp25	ubiquitin specific peptidase 25
chr3_+_90341208	4.961		S100a16	S100 calcium binding protein A16
chr9_-_8004450	4.953		Yap1	yes-associated protein 1
chr6_+_121586190	4.833	NM_175628	A2m	alpha-2-macroglobulin
chr11_+_68884268	4.803	NM_025838	Tmem107	transmembrane protein 107
		NM_028336
chr3_+_30894668	4.738	NM_008857	Prkci	protein kinase C, iota
chr4_+_99382314	4.66	NM_001081264	Alg6	asparagine-linked glycosylation 6 homolog (yeast, alpha-1,3,-glucosyltransferase)
chr13_-_63532777	4.562	NM_001042673	Fancc	Fanconi anemia, complementation group C
		NM_007985
chr5_-_37221812	4.497	NM_008550	Man2b2	mannosidase 2, alpha B2
chr17_-_49703661	4.428	NM_001008231	Daam2	dishevelled associated activator of morphogenesis 2
chr8_+_88364729	4.373	NM_199446	Phkb	phosphorylase kinase beta
chr14_-_69903072	4.34	NM_026331	Slc25a37	solute carrier family 25, member 37
chr11_-_115674905	4.248	NM_080643	Caskin2	CASK-interacting protein 2
chr5_+_48374328	4.075	NM_178804	Slit2	slit homolog 2 (Drosophila)
chr11_-_55223449	4.066		Sparc	secreted acidic cysteine rich glycoprotein
chr3_+_60305108	4.042	NM_020007	Mbnl1	muscleblind-like 1 (Drosophila)
chr15_-_42508294	4.015	NM_009640	Angpt1	angiopoietin 1
chr10_+_126415973	4.008		Ctdsp2	CTD (carboxy-terminal domain, RNA polymerase II, polypeptide A) small phosphatase 2
chr2_+_153171730	4.008	NM_001039939	Asxl1	additional sex combs like 1 (Drosophila)
chr3_+_154259975	3.942	NM_009968	Cryz	crystallin, zeta
chr8_+_74676404	3.927		Tpm4	tropomyosin 4
chr4_+_15885062	3.908	NM_013752	Nbn	nibrin
chr6_+_17256415	3.901		Cav1	caveolin 1, caveolae protein
chr3_+_88004544	3.825		AW047730	expressed sequence AW047730
chr18_-_35821788	3.78	NM_027733	Spata24	spermatogenesis associated 24
		NM_029485
chr9_-_61970402	3.726		Glce	glucuronyl C5-epimerase
chr17_-_10512094	3.694		Qk	quaking
chr6_+_5340417	3.68		Asb4	ankyrin repeat and SOCS box-containing 4
chr15_+_38908403	3.635	NM_026778	Cthrc1	collagen triple helix repeat containing 1
chr6_+_82984190	3.604	NM_013586	Loxl3	lysyl oxidase-like 3
chr12_+_85328810	3.506	NM_134188	Acot2	acyl-CoA thioesterase 2
chr17_-_46162111	3.504	NM_001110266	Vegfa	vascular endothelial growth factor A
		NM_001110267
		NM_001110268
chr2_+_156665812	3.493	NM_173396	Tgif2	TGFB-induced factor homeobox 2
chr9_+_65434966	3.454	NM_172453	Pif1	PIF1 5'-to-3' DNA helicase homolog (S. cerevisiae)
chr8_-_73905282	3.428		Nr2f6	nuclear receptor subfamily 2, group F, member 6
chr17_-_71351523	3.363		2900073G15Rik	RIKEN cDNA 2900073G15 gene
chr4_-_35104577	3.309	NM_178061	Mobkl2b	MOB1, Mps One Binder kinase activator-like 2B (yeast)
chr15_-_99481964	3.273	NM_012025	Racgap1	Rac GTPase-activating protein 1
chr1_+_137662648	3.2	NM_013750	Phlda3	pleckstrin homology-like domain, family A, member 3
chr3_+_95908422	3.135	NM_001025613	Otud7b	OTU domain containing 7B
		NM_001025614
chr3_+_37538897	3.095		Spry1	sprouty homolog 1 (Drosophila)
chr11_+_70467599	3.09		Pfn1	profilin 1
chr9_+_70055127	3.02	NM_181072	Myo1e	myosin IE
chr4_-_19497166	2.958	NM_027769	Cpne3	copine III
chr9_+_13553629	2.953		Mtmr2	myotubularin related protein 2
chr1_-_155179844	2.931	NM_010683	Lamc1	laminin, gamma 1
chr3_-_107474108	2.916		Ahcyl1	S-adenosylhomocysteine hydrolase-like 1
chr17_-_71351465	2.845		2900073G15Rik	RIKEN cDNA 2900073G15 gene
chr11_-_85048564	2.843	NM_025825	Appbp2	amyloid beta precursor protein (cytoplasmic tail) binding protein 2
chr17_+_56442759	2.815	NM_001111079	Uhrf1	ubiquitin-like, containing PHD and RING finger domains, 1
		NM_010931
chr17_-_28487544	2.813	NM_001098226	Tead3	TEA domain family member 3
		NM_011566
chr7_+_4085699	2.779		Ttyh1	tweety homolog 1 (Drosophila)
chr6_-_134516799	2.758		Lrp6	low density lipoprotein receptor-related protein 6
chr3_+_90417072	2.755		S100a6	S100 calcium binding protein A6 (calcyclin)
chr9_+_103207488	2.755	NM_176979	Topbp1	topoisomerase (DNA) II binding protein 1
chr6_-_72386442	2.748		Mat2a	methionine adenosyltransferase II, alpha
chr1_-_55135054	2.746		Hspd1	heat shock protein 1 (chaperonin)
chr2_+_31615444	2.679	NM_009594	Abl1	c-abl oncogene 1, non-receptor tyrosine kinase
chr16_+_37777075	2.675	NM_008047	Fstl1	follistatin-like 1
chr9_+_108199200	2.665	NM_001013814	Amt	aminomethyltransferase
chr9_+_13553574	2.657	NM_023858	Mtmr2	myotubularin related protein 2
chr6_-_90378423	2.649	NM_173775	Ccdc37	coiled-coil domain containing 37
chr4_-_109337891	2.645	NM_007671	Cdkn2c	cyclin-dependent kinase inhibitor 2C (p18, inhibits CDK4)
chr12_+_53604952	2.635		Arhgap5	Rho GTPase activating protein 5
chr8_+_131209787	2.63		Itgb1	integrin beta 1 (fibronectin receptor beta)
chr1_+_12708582	2.629	NM_172294	Sulf1	sulfatase 1
chr8_+_131209614	2.629		Itgb1	integrin beta 1 (fibronectin receptor beta)
chr2_-_105234998	2.627		Rcn1	reticulocalbin 1
chr17_-_10512217	2.572	NM_001159516	Qk	quaking
		NM_001159517
		NM_021881
chr6_+_13019758	2.57	NM_027992	Tmem106b	transmembrane protein 106B
chr11_-_8368505	2.559		Tns3	tensin 3
chr7_-_30290470	2.537	NM_001081028	Sipa1l3	signal-induced proliferation-associated 1 like 3
chr18_+_56559977	2.525		Gramd3	GRAM domain containing 3
chr18_+_78033276	2.524	NM_013831	Pstpip2	proline-serine-threonine phosphatase-interacting protein 2
chr1_+_106665395	2.501	NM_011800	Cdh20	cadherin 20
chr14_+_70009282	2.498	NM_033325	Loxl2	lysyl oxidase-like 2
chrX_-_138740740	2.489	NM_021487	Kcne1l	potassium voltage-gated channel, Isk-related family, member 1-like, pseudogene
chr11_+_79153388	2.488	NM_010897	Nf1	neurofibromatosis 1
chr3_-_157686385	2.48	NM_026989	Srsf11	serine/arginine-rich splicing factor 11
chr8_+_131209680	2.449		Itgb1	integrin beta 1 (fibronectin receptor beta)
chr11_+_98273797	2.389	NM_001003817	Erbb2	v-erb-b2 erythroblastic leukemia viral oncogene homolog 2, neuro/glioblastoma derived oncogene homolog (avian)
chr6_+_90412566	2.38	NM_023184	Klf15	Kruppel-like factor 15
chr4_+_46485096	2.361
chrX_-_138740574	2.359		Kcne1l	potassium voltage-gated channel, Isk-related family, member 1-like, pseudogene
chr6_+_29685629	2.332		Smo	smoothened homolog (Drosophila)
chr2_-_120229789	2.328	NM_001110496	Tmem87a	transmembrane protein 87A
		NM_001110497
		NM_173734
chr11_+_117061031	2.326		2009-09-01	septin 9
chr5_+_104888468	2.283	NM_008861	Pkd2	polycystic kidney disease 2
chr10_+_4541138	2.276		Fbxo5	F-box protein 5
chr12_+_79962662	2.25		Eif2s1	eukaryotic translation initiation factor 2, subunit 1 alpha
chr19_-_9210047	2.232	NM_025610	Asrgl1	asparaginase like 1
chr10_+_110182506	2.223	NM_178609	E2f7	E2F transcription factor 7
chr6_-_90666474	2.223	NM_001134383	Iqsec1	IQ motif and Sec7 domain 1
chr2_-_129094163	2.21		Ckap2l	cytoskeleton associated protein 2-like
chr14_+_63741339	2.208		Ctsb	cathepsin B
chr9_+_108997946	2.202	NM_172775	Plxnb1	plexin B1
chr7_-_29747201	2.199		Actn4	actinin alpha 4
chr9_+_13553750	2.194		Mtmr2	myotubularin related protein 2
chr12_+_8980697	2.193	NM_001159527	Wdr35	WD repeat domain 35
		NM_172470
chr1_-_137268058	2.187		Shisa4	shisa homolog 4 (Xenopus laevis)
chr9_+_123428782	2.181		Limd1	LIM domains containing 1
chr8_-_67171805	2.17	NM_013494	Cpe	carboxypeptidase E
chr1_+_183081066	2.15		Cnih4	cornichon homolog 4 (Drosophila)
chr15_+_3224767	2.148		Sepp1	selenoprotein P, plasma, 1
chr8_-_13494457	2.102	NM_019521	Gas6	growth arrest specific 6
chr18_+_44540137	2.092	NM_027490	Dcp2	DCP2 decapping enzyme homolog (S. cerevisiae)
chr10_+_4541075	2.079	NM_025995	Fbxo5	F-box protein 5
chr15_-_13103346	2.079	NM_007666	Cdh6	cadherin 6
chr5_-_116872852	2.079	NM_030704	Hspb8	heat shock protein 8
chr11_+_117060974	2.07	NM_001113486	2009-09-01	septin 9
chr14_+_70008874	2.064		Loxl2	lysyl oxidase-like 2
chr1_-_187941133	2.054	NM_146106	Lyplal1	lysophospholipase-like 1
chr1_+_183081112	2.053		Cnih4	cornichon homolog 4 (Drosophila)
chr3_+_94641626	2.05		Pogz	pogo transposable element with ZNF domain
chr1_+_176431933	2.046	NM_019445	Fmn2	formin 2
chrX_+_160707362	2.042	NM_027153	Pir	pirin
chr7_-_26573483	2.038	NM_001190974	Axl	AXL receptor tyrosine kinase
		NM_001190975
		NM_009465
chr5_+_76569257	2.025	NM_020611	Srd5a3	steroid 5 alpha-reductase 3
chr12_+_113883038	2.011	NM_001161737	Siva1	SIVA1, apoptosis-inducing factor
		NM_013929
chr13_+_49282844	2.011	NM_013610	Ninj1	ninjurin 1
chr9_+_108998083	1.988		Plxnb1	plexin B1
chr2_+_153171562	1.979		Asxl1	additional sex combs like 1 (Drosophila)
chr3_-_51364525	1.934	NM_080793	Setd7	SET domain containing (lysine methyltransferase) 7
chr13_-_64471609	1.93	NM_009984	Ctsl	cathepsin L

## Sheet: ISMARA_Tead GO analysis
GO categories for Tead motif	Tead Targets Enriched with Scores
GO:0022610:biological adhesion:(39)	Hepacam(6.7)	Cdh20(5.4)	Vnn1(4.9)	Egfr(4.6)	Spon1(3.6)	Ctgf(3.4)	Cyp1b1(3.2)	Lama2(2.9)	Mertk(2.8)	Ddr2(2.1)	Thbs4(2.1)	Col12a1(2.1)	Aebp1(2.1)	Fbln5(2)	Gas6(2)	Mfge8(2)	Itga7(1.9)	Col19a1(1.8)	Pcdh11x(1.8)	Itgb5(1.7)	Bcam(1.7)	Mpa2l(1.6)	Cntn6(1.6)	Lpp(1.6)	Cd9(1.5)	Svep1(1.5)	Actn2(1.4)	Kifc3(1.4)	Ache(1.3)	Shc1(1.2)	Sned1(1.2)	Tnfaip6(1.2)	Adam12(1.2)	Gbp3(1.2)	Omg(1.1)	Sdc3(1.1)	Cntn1(1)	Col9a1(1)	Hapln3(1)
GO:0007155:cell adhesion:(37)	Hepacam(6.7)	Cdh20(5.4)	Vnn1(4.9)	Egfr(4.6)	Spon1(3.6)	Ctgf(3.4)	Cyp1b1(3.2)	Lama2(2.9)	Mertk(2.8)	Ddr2(2.1)	Thbs4(2.1)	Col12a1(2.1)	Aebp1(2.1)	Fbln5(2)	Gas6(2)	Mfge8(2)	Itga7(1.9)	Col19a1(1.8)	Pcdh11x(1.8)	Itgb5(1.7)	Bcam(1.7)	Cntn6(1.6)	Lpp(1.6)	Cd9(1.5)	Svep1(1.5)	Actn2(1.4)	Kifc3(1.4)	Ache(1.3)	Shc1(1.2)	Sned1(1.2)	Tnfaip6(1.2)	Adam12(1.2)	Omg(1.1)	Sdc3(1.1)	Cntn1(1)	Col9a1(1)	Hapln3(1)
GO:0048731:system development:(89)	Apoe(6.1)	Gjc3(5.3)	Sepp1(5.3)	Egfr(4.6)	Edar(4.6)	Klf15(3.9)	Ctgf(3.4)	Pmp22(3.4)	Pdgfra(3.3)	Cyp1b1(3.2)	Etv4(3)	Heyl(2.9)	Fzd5(2.9)	Mertk(2.8)	Nkx2-2(2.7)	Pld2(2.6)	Hgf(2.5)	Grin3a(2.4)	Usp2(2.2)	Thbs4(2.1)	Grem1(2.1)	Cpe(2.1)	Mfrp(2)	Ascl1(2)	Gas6(2)	Sdf4(2)	Mfge8(2)	Ngef(1.9)	Epas1(1.9)	Itga7(1.9)	Ephb3(1.9)	Ntrk2(1.9)	Lyn(1.9)	Sox10(1.8)	Icosl(1.8)	Fgf1(1.8)	Igf1(1.8)	Col19a1(1.8)	Hhip(1.7)	Sparc(1.7)	Sema3b(1.7)	Kndc1(1.7)	Id3(1.7)	Ntng1(1.6)	Igfbp5(1.6)	Foxo1(1.6)	Cd9(1.5)	Mbp(1.5)	Kctd11(1.5)
GO:0051239:regulation of multicellular organismal process:(63)	Apoe(6.1)	Vnn1(4.9)	Egfr(4.6)	Ptgds(4.5)	Ctgf(3.4)	Pmp22(3.4)	Etv4(3)	Fzd5(2.9)	Grm3(2.9)	Lama2(2.9)	Nkx2-2(2.7)	Atp1a2(2.5)	Hgf(2.5)	Usp2(2.2)	Anxa6(2.1)	Grem1(2.1)	Ascl1(2)	Epas1(1.9)	Ntrk2(1.9)	Lyn(1.9)	Sox10(1.8)	Icosl(1.8)	Fgf1(1.8)	Igf1(1.8)	Kndc1(1.7)	Id3(1.7)	S100b(1.7)	Il15ra(1.6)	Igfbp5(1.6)	Mbp(1.5)	Sgk1(1.5)	Grm1(1.4)	Mcc(1.4)	Slc1a3(1.4)	Tril(1.4)	Olig2(1.4)	Pik3r1(1.4)	Cthrc1(1.4)	Fstl3(1.3)	Ache(1.3)	Gpihbp1(1.3)	Trf(1.3)	Gata2(1.3)	Shc1(1.2)	Nab2(1.2)	Fcgr2b(1.2)	Gsx2(1.2)	Ednrb(1.2)	Anxa2(1.2)
GO:0010001:glial cell differentiation:(12)	Egfr(4.6)	Klf15(3.9)	Nkx2-2(2.7)	Ascl1(2)	Sox10(1.8)	Igf1(1.8)	Erbb3(1.5)	Olig2(1.4)	Nab2(1.2)	Lgi4(1.2)	Omg(1.1)	Metrn(1.1)
GO:0007399:nervous system development:(52)	Gjc3(5.3)	Sepp1(5.3)	Egfr(4.6)	Klf15(3.9)	Pmp22(3.4)	Etv4(3)	Fzd5(2.9)	Nkx2-2(2.7)	Pld2(2.6)	Grin3a(2.4)	Thbs4(2.1)	Mfrp(2)	Ascl1(2)	Gas6(2)	Sdf4(2)	Ngef(1.9)	Ephb3(1.9)	Ntrk2(1.9)	Lyn(1.9)	Sox10(1.8)	Fgf1(1.8)	Igf1(1.8)	Hhip(1.7)	Sema3b(1.7)	Kndc1(1.7)	Ntng1(1.6)	Cd9(1.5)	Mbp(1.5)	Kctd11(1.5)	Sgk1(1.5)	Erbb3(1.5)	Otx2(1.4)	Slc1a3(1.4)	Olig2(1.4)	Cthrc1(1.4)	Ache(1.3)	Gata2(1.3)	Shc1(1.2)	Nab2(1.2)	Gsx2(1.2)	Ednrb(1.2)	Inpp5j(1.2)	Lgi4(1.2)	Ptch1(1.1)	Qk(1.1)	Omg(1.1)	Dyx1c1(1.1)	Cyb5d2(1.1)	Metrn(1.1)
GO:0022008:neurogenesis:(41)	Egfr(4.6)	Klf15(3.9)	Pmp22(3.4)	Etv4(3)	Fzd5(2.9)	Nkx2-2(2.7)	Pld2(2.6)	Grin3a(2.4)	Thbs4(2.1)	Mfrp(2)	Ascl1(2)	Gas6(2)	Ephb3(1.9)	Ntrk2(1.9)	Lyn(1.9)	Sox10(1.8)	Igf1(1.8)	Hhip(1.7)	Kndc1(1.7)	Ntng1(1.6)	Mbp(1.5)	Sgk1(1.5)	Erbb3(1.5)	Otx2(1.4)	Slc1a3(1.4)	Olig2(1.4)	Cthrc1(1.4)	Ache(1.3)	Gata2(1.3)	Shc1(1.2)	Nab2(1.2)	Gsx2(1.2)	Ednrb(1.2)	Inpp5j(1.2)	Lgi4(1.2)	Omg(1.1)	Dyx1c1(1.1)	Metrn(1.1)	Cntn1(1)	Rgs6(1)	Helt(1)
GO:0048856:anatomical structure development:(93)	Apoe(6.1)	Gjc3(5.3)	Sepp1(5.3)	Egfr(4.6)	Edar(4.6)	Klf15(3.9)	Ctgf(3.4)	Dab2(3.4)	Pmp22(3.4)	Pdgfra(3.3)	Cyp1b1(3.2)	Etv4(3)	Pla2g3(3)	Rsph4a(2.9)	Heyl(2.9)	Fzd5(2.9)	Mertk(2.8)	Nkx2-2(2.7)	Pld2(2.6)	Hgf(2.5)	Grin3a(2.4)	Usp2(2.2)	Thbs4(2.1)	Grem1(2.1)	Cpe(2.1)	Mfrp(2)	Ascl1(2)	Gas6(2)	Sdf4(2)	Mfge8(2)	Ngef(1.9)	Gsn(1.9)	Epas1(1.9)	Itga7(1.9)	Ephb3(1.9)	Ntrk2(1.9)	Lyn(1.9)	Sox10(1.8)	Icosl(1.8)	Fgf1(1.8)	Igf1(1.8)	Col19a1(1.8)	Hhip(1.7)	Sparc(1.7)	Sema3b(1.7)	Kndc1(1.7)	Id3(1.7)	Ntng1(1.6)	Igfbp5(1.6)
GO:0048869:cellular developmental process:(74)	Egfr(4.6)	Edar(4.6)	Klf15(3.9)	Ctgf(3.4)	Dab2(3.4)	Pmp22(3.4)	Pdgfra(3.3)	Etv4(3)	Pla2g3(3)	Rsph4a(2.9)	Heyl(2.9)	Fzd5(2.9)	Mertk(2.8)	Nkx2-2(2.7)	Pld2(2.6)	Hgf(2.5)	Grin3a(2.4)	Thbs4(2.1)	Grem1(2.1)	Mfrp(2)	Ascl1(2)	Gas6(2)	Ngef(1.9)	Gsn(1.9)	Epas1(1.9)	Ephb3(1.9)	Ntrk2(1.9)	Lyn(1.9)	Sox10(1.8)	Fgf1(1.8)	Igf1(1.8)	Col19a1(1.8)	Hhip(1.7)	Sema3b(1.7)	Kndc1(1.7)	Id3(1.7)	Ntng1(1.6)	Igfbp5(1.6)	Cd9(1.5)	Mbp(1.5)	Kctd11(1.5)	Sgk1(1.5)	Erbb3(1.5)	Nfatc1(1.5)	Ptprj(1.4)	Otx2(1.4)	Scd1(1.4)	Slc1a3(1.4)	Olig2(1.4)
GO:0042063:gliogenesis:(12)	Egfr(4.6)	Klf15(3.9)	Nkx2-2(2.7)	Ascl1(2)	Sox10(1.8)	Igf1(1.8)	Erbb3(1.5)	Olig2(1.4)	Nab2(1.2)	Lgi4(1.2)	Omg(1.1)	Metrn(1.1)
GO:0007275:multicellular organismal development:(98)	Apoe(6.1)	Gjc3(5.3)	Sepp1(5.3)	Egfr(4.6)	Edar(4.6)	Klf15(3.9)	Ctgf(3.4)	Dab2(3.4)	Pmp22(3.4)	Pdgfra(3.3)	Cyp1b1(3.2)	Etv4(3)	Heyl(2.9)	Fzd5(2.9)	Mertk(2.8)	Nkx2-2(2.7)	Pld2(2.6)	Hgf(2.5)	Grin3a(2.4)	Usp2(2.2)	Thbs4(2.1)	Grem1(2.1)	Cpe(2.1)	Mfrp(2)	Ascl1(2)	Gas6(2)	Sdf4(2)	Mfge8(2)	Ngef(1.9)	Epas1(1.9)	Itga7(1.9)	Ephb3(1.9)	Ntrk2(1.9)	Lyn(1.9)	Sox10(1.8)	Icosl(1.8)	Fgf1(1.8)	Igf1(1.8)	Col19a1(1.8)	Hhip(1.7)	Sparc(1.7)	Sema3b(1.7)	Kndc1(1.7)	Id3(1.7)	Itgb5(1.7)	Ntng1(1.6)	Igfbp5(1.6)	Foxo1(1.6)	Cd9(1.5)
GO:0065008:regulation of biological quality:(67)	Cdc42ep1(9.6)	Apoe(6.1)	Gjc3(5.3)	Slc22a3(4.8)	Grid2(4.4)	Tap2(3.7)	Dab2(3.4)	Pmp22(3.4)	Pdgfra(3.3)	Cyp1b1(3.2)	Tac2(2.8)	Mertk(2.8)	Atp1a2(2.5)	Lpar3(2.5)	Crym(2.4)	Usp2(2.2)	Grem1(2.1)	Cpe(2.1)	Sult1a1(2)	Gas6(2)	Abca1(2)	Gsn(1.9)	Epas1(1.9)	Itga7(1.9)	Dio2(1.9)	Lyn(1.9)	Igf1(1.8)	S100b(1.7)	Igfbp5(1.6)	Cd9(1.5)	Mbp(1.5)	Arap1(1.5)	Sgk1(1.5)	Sgms1(1.4)	Ptprj(1.4)	Olig2(1.4)	Ddo(1.4)	Pik3r1(1.4)	Fxyd1(1.4)	Col1a2(1.3)	Ache(1.3)	Gpihbp1(1.3)	Trf(1.3)	Pygl(1.2)	Cryab(1.2)	Nab2(1.2)	Efemp2(1.2)	Naalad2(1.2)	Ednrb(1.2)
GO:0042552:myelination:(9)	Gjc3(5.3)	Pmp22(3.4)	Cd9(1.5)	Mbp(1.5)	Olig2(1.4)	Nab2(1.2)	Lgi4(1.2)	Qk(1.1)	Omg(1.1)
GO:0007272:ensheathment of neurons:(9)	Gjc3(5.3)	Pmp22(3.4)	Cd9(1.5)	Mbp(1.5)	Olig2(1.4)	Nab2(1.2)	Lgi4(1.2)	Qk(1.1)	Omg(1.1)
GO:0008366:axon ensheathment:(9)	Gjc3(5.3)	Pmp22(3.4)	Cd9(1.5)	Mbp(1.5)	Olig2(1.4)	Nab2(1.2)	Lgi4(1.2)	Qk(1.1)	Omg(1.1)
GO:0048699:generation of neurons:(37)	Egfr(4.6)	Pmp22(3.4)	Etv4(3)	Fzd5(2.9)	Nkx2-2(2.7)	Pld2(2.6)	Grin3a(2.4)	Thbs4(2.1)	Mfrp(2)	Ascl1(2)	Gas6(2)	Ephb3(1.9)	Ntrk2(1.9)	Lyn(1.9)	Sox10(1.8)	Hhip(1.7)	Kndc1(1.7)	Ntng1(1.6)	Mbp(1.5)	Sgk1(1.5)	Otx2(1.4)	Slc1a3(1.4)	Olig2(1.4)	Cthrc1(1.4)	Ache(1.3)	Gata2(1.3)	Shc1(1.2)	Gsx2(1.2)	Ednrb(1.2)	Inpp5j(1.2)	Lgi4(1.2)	Omg(1.1)	Dyx1c1(1.1)	Metrn(1.1)	Cntn1(1)	Rgs6(1)	Helt(1)
GO:0032502:developmental process:(103)	Apoe(6.1)	Gjc3(5.3)	Sepp1(5.3)	Egfr(4.6)	Edar(4.6)	Klf15(3.9)	Ctgf(3.4)	Dab2(3.4)	Pmp22(3.4)	Pdgfra(3.3)	Cyp1b1(3.2)	Etv4(3)	Pla2g3(3)	Rsph4a(2.9)	Heyl(2.9)	Fzd5(2.9)	Mertk(2.8)	Nkx2-2(2.7)	Pld2(2.6)	Hgf(2.5)	Grin3a(2.4)	Usp2(2.2)	Thbs4(2.1)	Grem1(2.1)	Cpe(2.1)	Mfrp(2)	Ascl1(2)	Gas6(2)	Sdf4(2)	Mfge8(2)	Ngef(1.9)	Gsn(1.9)	Epas1(1.9)	Itga7(1.9)	Ephb3(1.9)	Ntrk2(1.9)	Lyn(1.9)	Sox10(1.8)	Icosl(1.8)	Fgf1(1.8)	Igf1(1.8)	Col19a1(1.8)	Hhip(1.7)	Sparc(1.7)	Aldoc(1.7)	Sema3b(1.7)	Kndc1(1.7)	Id3(1.7)	Itgb5(1.7)
GO:0032879:regulation of localization:(44)	Apoe(6.1)	Egfr(4.6)	Edar(4.6)	Pdgfra(3.3)	Enpp2(3)	Fndc1(2.9)	Lama2(2.9)	Pld2(2.6)	Lpar3(2.5)	Thbs4(2.1)	Grem1(2.1)	Abca1(2)	Mfge8(2)	Scn7a(1.9)	Ntrk2(1.9)	Lyn(1.9)	Fgf1(1.8)	Igf1(1.8)	Igfbp5(1.6)	Arap1(1.5)	Sgk1(1.5)	Erbb3(1.5)	Rab27b(1.5)	Ptprj(1.4)	Mcc(1.4)	Pik3r1(1.4)	Pea15a(1.3)	Glud1(1.3)	Ston1(1.3)	Gata2(1.3)	Cryab(1.2)	Fcgr2b(1.2)	Ednrb(1.2)	Anxa2(1.2)	Ptch1(1.1)	Sytl2(1.1)	Htr6(1.1)	Il4ra(1.1)	Pkd2(1.1)	Lbp(1.1)	Pld1(1.1)	F2rl1(1)	Cntn1(1)	Apoc1(1)
GO:0048878:chemical homeostasis:(31)	Apoe(6.1)	Gjc3(5.3)	Grid2(4.4)	Tap2(3.7)	Pmp22(3.4)	Atp1a2(2.5)	Lpar3(2.5)	Abca1(2)	Epas1(1.9)	Igf1(1.8)	S100b(1.7)	Igfbp5(1.6)	Cd9(1.5)	Mbp(1.5)	Sgk1(1.5)	Olig2(1.4)	Fxyd1(1.4)	Gpihbp1(1.3)	Trf(1.3)	Pygl(1.2)	Nab2(1.2)	Ednrb(1.2)	Lgi4(1.2)	Ptch1(1.1)	Qk(1.1)	Omg(1.1)	Slc1a6(1.1)	Aqp4(1.1)	Pkd2(1.1)	Ccdc47(1.1)	Tesc(1.1)
GO:0007154:cell communication:(32)	Gjb1(6.9)	Gjc3(5.3)	Slc22a3(4.8)	Grid2(4.4)	Pmp22(3.4)	Fzd5(2.9)	Grm3(2.9)	Wipi1(2.8)	Dlgap1(2.6)	Pld2(2.6)	Atp1a2(2.5)	Hgf(2.5)	Grem1(2.1)	Gas6(2)	Abca1(2)	Ntrk2(1.9)	Lyn(1.9)	Fgf1(1.8)	Cd9(1.5)	Mbp(1.5)	Olig2(1.4)	Ache(1.3)	Nab2(1.2)	Cdkn2b(1.2)	Naalad2(1.2)	Lgi4(1.2)	Gjb3(1.2)	Qk(1.1)	Gjb2(1.1)	Omg(1.1)	Pld1(1.1)	Musk(1)
GO:0030154:cell differentiation:(69)	Egfr(4.6)	Edar(4.6)	Klf15(3.9)	Ctgf(3.4)	Dab2(3.4)	Pmp22(3.4)	Pdgfra(3.3)	Etv4(3)	Heyl(2.9)	Fzd5(2.9)	Mertk(2.8)	Nkx2-2(2.7)	Pld2(2.6)	Grin3a(2.4)	Thbs4(2.1)	Grem1(2.1)	Mfrp(2)	Ascl1(2)	Gas6(2)	Ngef(1.9)	Epas1(1.9)	Ephb3(1.9)	Ntrk2(1.9)	Lyn(1.9)	Sox10(1.8)	Fgf1(1.8)	Igf1(1.8)	Col19a1(1.8)	Hhip(1.7)	Sema3b(1.7)	Kndc1(1.7)	Id3(1.7)	Ntng1(1.6)	Igfbp5(1.6)	Mbp(1.5)	Kctd11(1.5)	Sgk1(1.5)	Erbb3(1.5)	Nfatc1(1.5)	Ptprj(1.4)	Otx2(1.4)	Scd1(1.4)	Slc1a3(1.4)	Olig2(1.4)	Pik3r1(1.4)	Cthrc1(1.4)	Bmp15(1.3)	Paqr8(1.3)	Fstl3(1.3)
GO:0048518:positive regulation of biological process:(90)	Cdc42ep1(9.6)	Apoe(6.1)	Vnn1(4.9)	Egfr(4.6)	Edar(4.6)	Klf15(3.9)	Sdpr(3.7)	Tap2(3.7)	Ctgf(3.4)	Dab2(3.4)	Pdgfra(3.3)	Etv4(3)	Fndc1(2.9)	Fzd5(2.9)	Lama2(2.9)	Nkx2-2(2.7)	Pld2(2.6)	Lpar3(2.5)	Usp2(2.2)	Fbln2(2.2)	Rxrg(2.2)	Ddr2(2.1)	Thbs4(2.1)	Grem1(2.1)	Ascl1(2)	Gas6(2)	Abca1(2)	Mfge8(2)	Ngef(1.9)	Epas1(1.9)	Arhgef6(1.9)	Ntrk2(1.9)	Lyn(1.9)	Sox10(1.8)	Icosl(1.8)	Fgf1(1.8)	Igf1(1.8)	Irak2(1.7)	Id3(1.7)	S100b(1.7)	St5(1.7)	Il15ra(1.6)	Igfbp5(1.6)	Foxo1(1.6)	Arap1(1.5)	Sgk1(1.5)	Erbb3(1.5)	Nfatc1(1.5)	Sgms1(1.4)
GO:0021529:spinal cord oligodendrocyte cell differentiation:(3)	Nkx2-2(2.7)	Ascl1(2)	Olig2(1.4)
GO:0021530:spinal cord oligodendrocyte cell fate specification:(3)	Nkx2-2(2.7)	Ascl1(2)	Olig2(1.4)
GO:0009653:anatomical structure morphogenesis:(51)	Apoe(6.1)	Egfr(4.6)	Edar(4.6)	Ctgf(3.4)	Dab2(3.4)	Pmp22(3.4)	Pdgfra(3.3)	Cyp1b1(3.2)	Etv4(3)	Pla2g3(3)	Rsph4a(2.9)	Heyl(2.9)	Fzd5(2.9)	Mertk(2.8)	Hgf(2.5)	Thbs4(2.1)	Grem1(2.1)	Cpe(2.1)	Mfrp(2)	Mfge8(2)	Gsn(1.9)	Epas1(1.9)	Itga7(1.9)	Ephb3(1.9)	Ntrk2(1.9)	Sox10(1.8)	Fgf1(1.8)	Igf1(1.8)	Hhip(1.7)	Kndc1(1.7)	Ntng1(1.6)	Igfbp5(1.6)	Cd9(1.5)	Sgk1(1.5)	Nfatc1(1.5)	Ptprj(1.4)	Otx2(1.4)	Slc1a3(1.4)	Cthrc1(1.4)	Lgr4(1.3)	Col1a2(1.3)	Cryab(1.2)	Shc1(1.2)	Nab2(1.2)	Gsx2(1.2)	Anxa2(1.2)	Ptch1(1.1)	Qk(1.1)	Omg(1.1)
GO:0019228:regulation of action potential in neuron:(9)	Gjc3(5.3)	Pmp22(3.4)	Cd9(1.5)	Mbp(1.5)	Olig2(1.4)	Nab2(1.2)	Lgi4(1.2)	Qk(1.1)	Omg(1.1)
GO:0007167:enzyme linked receptor protein signaling pathway:(21)	Egfr(4.6)	Ctgf(3.4)	Pdgfra(3.3)	Hgf(2.5)	Ddr2(2.1)	Gas6(2)	Ephb3(1.9)	Ntrk2(1.9)	Fgf1(1.8)	Igf1(1.8)	Foxo1(1.6)	Erbb3(1.5)	Ptprj(1.4)	Pik3r1(1.4)	Ptpre(1.3)	Col1a2(1.3)	Ror1(1.3)	Trf(1.3)	Shc1(1.2)	Akap7(1.2)	Musk(1)
Tead binding motif
[truncated: 54 more columns]
